# Supplementary material for: The role of lncRNAs related ceRNA regulatory network in multiple hippocampal pathological processes during the development of perioperative neurocognitive disorders
Source: PeerJ. 2024 Aug 9;12:e17775. doi: 10.7717/peerj.17775 (PMC11318589; doi:10.7717/peerj.17775)
Supplement: Supplemental Information 8 [file peerj-12-17775-s008.pl]

use strict;
use warnings;

my %hash=();

open(RF,"XX-1.txt") or die $!;
while(my $line=<RF>){
	chomp($line);
	$hash{$line}=1;
}
close(RF);

open(RF,"XX-2.txt") or die $!;
open(WF,">XX-result.txt") or die $!;
while(my $line=<RF>){
	if($.==1){
		print WF $line;
		next;
	}
	my @arr=split(/\t/,$line);
	my @zeroArr=split(/\|/,$arr[1]);
	if(exists $hash{$zeroArr[0]}){
		print WF $line;
	}
}
close(WF);
close(RF);
